# Supplementary material for: Unidirectional fluxes of monovalent ions in human erythrocytes compared with lymphoid U937 cells: Transient processes after stopping the sodium pump and in response to osmotic challenge
Source: PLoS One. 2023 May 4;18(5):e0285185. doi: 10.1371/journal.pone.0285185 (PMC10159352; doi:10.1371/journal.pone.0285185)
Supplement: S2 File — (TXT) [file pone.0285185.s003.TXT]

            na0      k0  cl0       B0   kv   na      k     cl    beta  gamma  
      140.00   5.80 116.00  48.2 1.00  11.7  138.7  75.7  0.003 1.50
             pna      pk   pcl       inc        ikc     inkcc         hp    kb
          0.00007 0.00008 0.01   0.0000014   0.0000018  0.0000000015   300  0.000000
