# Supplementary material for: Unidirectional fluxes of monovalent ions in human erythrocytes compared with lymphoid U937 cells: Transient processes after stopping the sodium pump and in response to osmotic challenge
Source: PLoS One. 2023 May 4;18(5):e0285185. doi: 10.1371/journal.pone.0285185 (PMC10159352; doi:10.1371/journal.pone.0285185)
Supplement: S4 File — (TXT) [file pone.0285185.s005.TXT]

     t   U      na    k      cl   V/A    mun     muk    mucl  naC   kC      clC     

     0 -11.6  11.7  138.7  75.7 11.92  -77.9   73.1    0.2     139.5    1653.2     902.3
    30 -11.6  11.7  138.7  75.7 11.92  -77.9   73.1    0.2     139.5    1653.1     902.3
    60 -11.6  11.7  138.7  75.7 11.92  -77.9   73.1    0.2     139.6    1653.1     902.4
    90 -11.6  11.7  138.7  75.7 11.92  -77.9   73.1    0.2     139.7    1653.0     902.4
   120 -11.6  11.7  138.7  75.7 11.92  -77.9   73.1    0.2     139.8    1653.0     902.4
   150 -11.6  11.7  138.7  75.7 11.92  -77.8   73.1    0.2     139.8    1653.0     902.4
   180 -11.6  11.7  138.7  75.7 11.92  -77.8   73.1    0.2     139.9    1652.9     902.4
   210 -11.6  11.7  138.7  75.7 11.92  -77.8   73.1    0.2     139.9    1652.9     902.5
   240 -11.6  11.7  138.7  75.7 11.92  -77.8   73.1    0.2     139.9    1652.9     902.5
   270 -11.6  11.7  138.7  75.7 11.92  -77.8   73.1    0.2     140.0    1652.8     902.5
   300 -11.6  11.7  138.7  75.7 11.92  -77.8   73.1    0.2     140.0    1652.8     902.5

*         na0      k0  cl0       B0   kv   na      k     cl    beta  gamma  
*         140.0    5.8  116.0  48.2 1.000   11.7  138.7   75.7  0.003 1.50
*             pna      pk   pcl         inc      ikc        inkcc        hp    kb
*          0.00007 0.00008 0.01000  0.0000014  0.0000018  0.0000000015   300  0.000000

*        Net_flux  PUMP    Channel   NC     KC     NKCC    
*            Na  -0.0352  0.0114  0.0215  0.0000  0.0024
*            K    0.0235 -0.0083  0.0000 -0.0177  0.0024
*            Cl   0.0000 -0.0086  0.0215 -0.0177  0.0048
*        Influx    PUMP    IChannel  INC    IKC    INKCC   
*            Na   0.0000  0.0121  0.0227  0.0000  0.0164
*            K    0.0235  0.0006  0.0000  0.0012  0.0164
*            Cl   0.0000  0.9255  0.0227  0.0012  0.0328
*        Efflux   PUMP     EChannel  ENC    EKC    ENKCC      
*            Na  -0.0352 -0.0007 -0.0012  0.0000 -0.0140
*            K    0.0000 -0.0088  0.0000 -0.0189 -0.0140
*            Cl   0.0000 -0.9341 -0.0012 -0.0189 -0.0280

*             z    OSOR  (A/V)*1000
*           -0.89  1.29   83.89
